# Supplementary material for: Cryo-EM structure of Chlamydomonas reinhardtii Photosystem I complexed with cytochrome c6
Source: Nat Commun. 2026 Mar 27;17:3031. doi: 10.1038/s41467-026-70944-9 (PMC13036084; doi:10.1038/s41467-026-70944-9)
Supplement: Supplementary file 4 — Source Data [file 41467_2026_70944_MOESM4_ESM.zip]

Archive with 7 entries (6 files):
- Source Data/
- Source Data/Source data for Supplementary Fig.10.pdf
- __MACOSX/Source Data/._Source data for Supplementary Fig.10.pdf
- Source Data/Source data for Fig.1ab.pdf
- __MACOSX/Source Data/._Source data for Fig.1ab.pdf
- Source Data/Source data for Fig. 2f.xlsx
- __MACOSX/Source Data/._Source data for Fig. 2f.xlsx
